# Supplementary material for: Measuring the global burden of chikungunya and Zika viruses: A systematic review
Source: PLoS Negl Trop Dis. 2021 Mar 4;15(3):e0009055. doi: 10.1371/journal.pntd.0009055 (PMC7932082; doi:10.1371/journal.pntd.0009055)
Supplement: S1 Table — (XLSX) [file pntd.0009055.s002.xlsx]

## Sheet: Included in Analysis
Link or PMID	Title	Type of Study	Year(s) Data Collected	Year Published	Disease	Location	Population (age, sex)	Notes	Langauge
https://pubmed-ncbi-nlm-nih-gov.laneproxy.stanford.edu/26242471/	Post-chikungunya Chronic Arthralgia: A First Retrospective Follow-Up Study of 39 Cases in Colombia	Retrospective study	2014-2015	2015	CHIKV	Colombia	post-chikv patients	89.7% developed persistent arthralgia by 65 weeks; median time to development of pCHIK was 37 weeks	English		35	39
http://www.emro.who.int/pandemic-epidemic-diseases/chikungunya/outbreak-update-chikungunya-in-sudan-21-december-2019.html	WHO Sudan Update Dec 2019	WHO report	2019	2019	CHIKV	Sudan	all reported cases	271 reported cases 2019; 1.8% fatality rate (high)
https://pubmed-ncbi-nlm-nih-gov.laneproxy.stanford.edu/26948433/	Guillain-Barré Syndrome Outbreak Associated With Zika Virus Infection in French Polynesia: A Case-Control Study	Case control	2013-2014	2016	ZIKV	French Polynesia	Cases of GBS vs controls without (ZIKV +/-)	GBS incidence estimated 0.24 per 1000 ZIKV infections; see Table 1 for symptom data, median duration of hospitalization 11 days for all, 51 days for 16 admitted to ICU; 43% of patients able to walk without assistance 3 months after discharge (if incidence correct, about 204 GBS cases should be estimated based on 850,000 cases); median age 42	English
https://pubmed-ncbi-nlm-nih-gov.laneproxy.stanford.edu/29799940/	Clinical Features of Guillain-Barré Syndrome With vs Without Zika Virus Infection, Puerto Rico, 2016	Prospective Cohort Study	2016	2018	ZIKV	Puerto Rico	GBS patients w/ and without ZIKV	median age 55 for GBS post-ZIKV; disability at 6 months the same as GBS without ZIKV; incidence data by region; 3/60 (5%) died; 90% had some degree of disability at 6 months	English
https://pdfs.semanticscholar.org/d006/318b9576291c2848ee56566757d328ad70ea.pdf	Congenital Zika Syndrome: Assessing the Fatality Rate Since the 2015 Zika Outbreak	Cross-sectional study	2015-2017	2018	ZIKV	Brazil	CZS cases	45/150 microcephaly and other congenital abnormality cases resulted in perinatal death (30%); 64.4% CZS Mortality rate	English
https://jamanetwork.com/journals/jamaneurology/fullarticle/2557231	Congenital Zika Virus Infection Beyond Neonatal Microcephaly	Prospective Cohort Study	2014-2016	2016	ZIKV	Brazil	CZS cases (n=11)	3/11 died (mortality rate = 27.3%)	English
https://journals.plos.org/plosntds/article?id=10.1371/journal.pntd.0004726	Transmission Dynamics of Zika Virus in Island Populations: A Modelling Analysis of the 2013–14 French Polynesia Outbreak	Modelling Analysis	2013-2014	2016	ZIKV	French Polynesia		16.4 GBS per 100,000 cases	English
https://pubmed-ncbi-nlm-nih-gov.laneproxy.stanford.edu/31568478/	The Association of Depression, Anxiety, and Stress With Caring for a Child With Congenital Zika Syndrome in Brazil; Results of a Cross-Sectional Study	Cross-sectional study	2017-2018	2019	ZIKV	Brazil (Rio)	163 caregivers of CZS children	30% moderate depression, 21% SEVERE depression, 31% SEVERE anxiety, 22% moderate anxiety in caretakers of CZS patients	English
https://www.ncbi.nlm.nih.gov/pmc/articles/PMC6324556/	Incidence and Outcome of Severe and Nonsevere Thrombocytopenia Associated With Zika Virus Infection—Puerto Rico, 2016	Retrospective study	2016	2019	ZIKV	Puerto Rico	Patients reported in PRDH system	1 of 37878 patients died = case fatality rate of 2.6 per 100,000 cases; patient was 72
https://pubmed-ncbi-nlm-nih-gov.laneproxy.stanford.edu/26419952/	Post-chikungunya Chronic Arthralgia: Results From a Retrospective Follow-Up Study of 131 Cases in Tolima, Colombia	Retrospective study	2014-2015	2016	CHIKV	Colombia	CHIKV positive patients (n=131)	41 year old median age, 44.3% developed persistent arthralgia at 6 months	English		58	131
https://pubmed-ncbi-nlm-nih-gov.laneproxy.stanford.edu/27082985/	First Chikungunya Outbreak in Suriname; Clinical and Epidemiological Features	Prospective Cohort Study	2014	2016	CHIKV	Suriname	suspected clinical cases (n =180)	Cumulative incidence 249 per 1,000 in Paramaribo; 79.5% of suspected saw medical attention; 22.2% progressed to chronic arthralgia (6 months)	English		40	180
https://www-sciencedirect-com.laneproxy.stanford.edu/science/article/pii/S1477893917302016	Post-chikungunya chronic inflammatory rheumatism: Follow-up of cases after 1 year of infection in Tolima, Colombia	Prospective Cohort Study	2015-2016	2018	CHIKV	Colombia	CHIKV patients 1 year after diagnosis (n = 128)	58.5% had at least one rheumatological symptom at 1 year follow-up; median follow-up 65.4 weeks;	English		38	65
https://pubmed-ncbi-nlm-nih-gov.laneproxy.stanford.edu/23287142/	An Outbreak of Chikungunya in Jamshedpur, Jharkhand in 2011	Cross-sectional study	2011	2012	CHIKV	India (Jamshedpur)	All reported cases	13,228 suspected cases reported by public health authorities; 220 investigated further - 51% 20-39 years old, 89 required hospitalization; see symptom incidence (100% fever); anti-CHIKV antibodies detected in 61.4%, viral RNA in 45.6%; 3 deaths in lab-confirmed (mortality) - 3/220 = 1.4% mortality rate; age 45, 60, 68	English
https://pubmed-ncbi-nlm-nih-gov.laneproxy.stanford.edu/28828632/	Impaired Quality of Life After Chikungunya Virus Infection: A 12-month Follow-Up Study of Its Chronic Inflammatory Rheumatism in La Virginia, Risaralda, Colombia	Prospective Cohort Study	2013-2016	2017	CHIKV	Colombia	CHIKV positive patients	median age 39, 45.6% presented with persistant rheumatism 1 year post infection (43.9% morning stiffness, 38.6% edema, 19.9% joint redness)	English		78	171
https://pubmed-ncbi-nlm-nih-gov.laneproxy.stanford.edu/29266783/	Frequency of Chronic Joint Pain Following Chikungunya Virus Infection: A Colombian Cohort Study	Prospective Cohort Study	2014-2015	2018	CHIKV	Colombia	CHIKV positive patients	symptoms initally lasted median 4 days, 16% of participants reporting missing school or work (median 4 days), 25.4% of participants reported persistent joint pain at 20 months	English		249	586	0.424915
https://pubmed-ncbi-nlm-nih-gov.laneproxy.stanford.edu/26305812/	Mortality and Fatality Due to Chikungunya Virus Infection in Colombia	Letter to Editor	2014-2015	2015	CHIKV	Colombia	Fatal cases	overall case fatality rate estimated 0.012% (low)	English
https://pubmed-ncbi-nlm-nih-gov.laneproxy.stanford.edu/29759069/	Guillain-Barré Syndrome Risk Among Individuals Infected With Zika Virus: A Multi-Country Assessment	Multicenter Study	2015-2017	2018	ZIKV	Multiple	GBS cases reported	2.0 reported GBS cases per 10,000 ZIKV infections	English
https://bmcpublichealth.biomedcentral.com/articles/10.1186/s12889-020-08880-6	Health demands and care of children with congenital Zika syndrome and their mothers in a Brazilian state			2020	ZIKV			median age of CZS mothers 28.5
https://www.jrheum.org/content/early/2019/06/24/jrheum.190162	Chronic joint pain 3 years after chikungunya virus infection largely characterized by relapsing-remitting symptoms	Cross-sectional study	2014-2018	2019	CHIKV	Colombia	post-chikv patients (n = 120)	Arthralgias persistent at 3 year follow-up for 1 in 8 CHIKV patients
https://jamanetwork.com/journals/jamanetworkopen/fullarticle/2765515	Developmental Outcomes Among Young Children With Congenital Zika Syndrome in Brazil	Prospective Cohort Study	2018-2020	2020	ZIKV	Brazil	CZS patients at 2-3 year follow-up (n = 121)	Virtually all had severe developmental delays at age 2-3 years
https://pubmed.ncbi.nlm.nih.gov/27807081/	Post-traumatic stress, anxiety and depression following miscarriage or ectopic pregnancy: a prospective cohort study	Prospective Cohort Study		2016	Early pregnancy loss	USA	Women following miscarriage	at 1 month: PTSD - 4, 9, 18% mild mod severe; at 3 mo 5, 20, 18%; anxiety (mod/severe) 34% at 1 mo, 24% at 3; 17% depression (mod/sev) at 1, 3% at 3 months
