# Supplementary material for: Measuring the global burden of chikungunya and Zika viruses: A systematic review
Source: PLoS Negl Trop Dis. 2021 Mar 4;15(3):e0009055. doi: 10.1371/journal.pntd.0009055 (PMC7932082; doi:10.1371/journal.pntd.0009055)
Supplement: S2 Table — (XLSX) [file pntd.0009055.s003.xlsx]

## Sheet: Surveillance Reports
Link or PMID	Title	Year(s) Data Collected	Year Published	Disease	Location	Population (age, sex)	Notes	Langauge
https://www.ecdc.europa.eu/sites/default/files/documents/chikungunya-annual-epidemiological-report-2018.pdf	Chikungunya virus disease Annual Epidemiological Report for 2018	2018	2018	CHIKV	EU, Africa, Asia	All reported cases	47,000 cases in India, 3656 Thailand, 20,000 Sudan	English
https://www.ecdc.europa.eu/sites/default/files/documents/chikungunya-virus-disease-annual-epidemiological-report-2017.pdf	Chikungunya virus disease Annual Epidemiological Report for 2017	2017	2017	CHIKV	EU, Africa, Asia	All reported cases	17 autochthonous cases in France, 277 Italy, 62000 India, (64057 India in 2016) 8387 Pakistan	English
https://www.ecdc.europa.eu/sites/default/files/documents/AER_for_2016-chikungunya-virus-disease.pdf	Annual Epidemiological Report for 2016 Chikungunya virus disease	2016	2016	CHIKV	EU, Africa, Asia	All reported cases	58000 India	English
https://www.ecdc.europa.eu/en/publications-data/chikungunya-fever-annual-epidemiological-report-2015	Annual Epidemiological Report for 2015 Chikungunya fever	2015	2015	CHIKV	EU, Africa, Asia	All reported cases		English
https://www.ecdc.europa.eu/sites/default/files/media/en/publications/Publications/communicable-disease-threats-report-14-jan-2017.pdf	COMMUNICABLE DISEASE THREATS REPORT, Week 2, 8-14 January 2017 ECDC	2015	2016	CHIKV	EU, Africa, Asia	All reported cases	27,500 India for 2015; 399 Pakistan for 2016	English
https://www.ecdc.europa.eu/sites/default/files/documents/Chikungunya%20fever%20AER_1.pdf	Chikungunya - Annual Epidemiological Report 2016 [2014 data]	2014	2016	CHIKV	EU	All reported autochthonous cases	11 autoch. Cases in France	English
https://dass.gouv.nc/votre-sante-maladies/la-dengue-le-chikungunya-et-le-zika	New Caledonia Department of Sanitation - arboviral reports	2013-2017	2013-2017	ZIKV / CHIKV / DENV	New Caledonia	All reported cases nationally	ZIKV: 2013 - 19 cases, 14 - 1395, 15 - 137, 16 - 23 17 - 38 cases of ZIKV from 01/01/2017 - 11/29/2017 … no confirmed CHIKV cases in 2017	French
https://www.paho.org/data/index.php/en/mnu-topics/chikv-en.html	PAHO Case Counts	2018, 2019, 2020	2018 - 2020	CHIKV	Americas	All reported cases in Americas	2020: 39941, 2019: 177,469, 2018: 94,239	English
https://www.paho.org/data/index.php/en/mnu-topics/chikv-en/550-chikv-weekly-en.html	PAHO Case Counts	2013-2017	2013-2017	CHIKV	Americas	All reported cases in Americas	2013: 109, 2014: 1,089,982; 2015: 704,038; 2016: 671,628; 2017: 207,914	English
https://www.who.int/csr/don/01-may-2019-chikungunya-congo/en/	Chikungunya – Congo	2019	2019	CHIKV	Congo	all reported CHIKV cases	6149 cases reported Jan 1 to 14 April; 61 confirmed by lab	English
https://www.ecdc.europa.eu/sites/default/files/documents/communicable-disease-threats-report-26-january-2019.pdf	ECDC Surveillance	2018	2019	CHIKV	Sudan	All reported cases Sudan	20,110 case CHIKV Sudan 2018	English
https://pubmed-ncbi-nlm-nih-gov.laneproxy.stanford.edu/23764023/	Reemergence of Chikungunya Virus in Bo, Sierra Leone	2012-2013	2013	CHIKV	Sierra Leone	positive CHIKV IgM cases	400 detected in time period in Sierra Leone	English
https://wwwnc.cdc.gov/eid/article/21/4/14-1741_article	Chikungunya Outbreak, French Polynesia, 2014	2014	2015	CHIKV	French Polynesia	All reported cases	7 confirmed FP cases
https://dass.gouv.nc/votre-sante-maladies/la-dengue-le-chikungunya-et-le-zika	New Caledonia Department of Sanitation - arboviral reports	2013-2017	2013-2017	ZIKV / CHIKV / DENV	New Caledonia	All reported cases nationally	ZIKV: 2013 - 19 cases, 14 - 1395, 15 - 137, 16 - 23 17 - 38 cases of ZIKV from 01/01/2017 - 11/29/2017 … no confirmed CHIKV cases in 2017	French
https://promedmail.org/promed-posts/	ProMED CHIKV	2013-2014	2013-2014	CHIKV	World	All reported cases	40,000 FP; 3135 Samoa; 10,000 Tonga; 15 Tahiti; Philippines 903 for 2014, 1609 2013, 561 2012 (44/151 confirmed in 2014); 343 American Samoa; India 143; 340 Yap (Micronesia); 881 Singapore; Papua New Guinea 623 2012; Bhutan 77 in 2012; 150 Gabon 2012; 1 Mauritius 2012; 456 Bagnladesh 2011; China 2010 204 (38 confirmed); 549 Malaysia 2010; 20,000 Indonesia 2010
https://www-cdc-gov.laneproxy.stanford.edu/zika/geo/index.html	Zika in the US	2011-2020		ZIKV	US	All US cases	No cases prior to 2015; see Countries tab for SYMPTOMATIC cases (autochthonous and STI)	English
https://www.paho.org/hq/index.php?option=com_content&view=article&id=12390:zika-cumulative-cases&Itemid=42090&lang=en	PAHO Case Counts	2016-2018	2018	ZIKV	Americas	All reported cases	Data in tab 2; see spreadsheets for congenital disease	English
https://www.saude.gov.br/images/pdf/2019/dezembro/23/Boletim-epidemiologico-SVS-38-2-interativo.pdf	Monitoramento dos casos de arboviroses urbanas transmitidas pelo Aedes (dengue, chikungunya e Zika), Semanas Epidemiológicas 1 a 49	2019	2019	ZIKV / CHIKV / DENV	Brazil	All reported Brazil cases 2019	Total reported cases in 2019: CHIKV - 130,820, ZIKV - 10,741; see pg 28 for incidence rates	Portuguese
https://www.saude.gov.br/images/pdf/2019/janeiro/02/2018-067.pdf	Monitoramento dos casos de dengue, febre de chikungunya e doença aguda pelo vírus Zika até a Semana Epidemiológica 49 de 2018	2018	2018	ZIKV / CHIKV / DENV	Brazil	All reported Brazil cases 2018	CHIKV: 85221, incidence 40.9; ZIKV: 8,024; incidence 8.8 per 100,000 in 2018	Portuguese
http://www.ins.gov.co/buscador-eventos/Paginas/Vista-Boletin-Epidemilogico.aspx	ZIKV - Epidemiological Bulletin, Colombia (Weekly)	2018-2020	2018-2020	ZIKV	Colombia	All reported cases Colombia	120 cases through wk 24, 2020; 429 cases in all of 2019; 857 in 2018	Portuguese
https://www.cdc.gov/mmwr/volumes/65/wr/pdfs/mm6541a4.pdf	Outbreak of Zika Virus Disease — American Samoa, 2016	2016	2016	ZIKV	American Samoa	all suspected and confirmed cases	756 suspected (13.6 per 1,000); no CHIKV present; 19 pregnant women positive (18 symptomatic, one non); overall incidence of confirmed ZIKV 0.92 per 1,000	English
https://www.who.int/emergencies/diseases/zika/zika-epidemiology-update-july-2019.pdf?ua=1	WHO Zika Epidemiology Update 2019	2019 and prior	2019	ZIKV	World			English
https://www.who.int/csr/don/22-april-2016-zika-png/en/	Zika virus infection – Papua New Guinea	2014-2016	2016	ZIKV	Papua New Guinea	all reported cases	3 in 2015, 3 in 2016	English
https://www.who.int/csr/don/8-february-2016-zika-maldives/en/	Zika virus infection – Maldives	2016	2016	ZIKV	Maldives	1 confirmed case	first confirmed case from Maldives	English
https://promedmail.org/promed-post/?id=4846633	ZIKV ProMED post						Data from Asia and Pacific (Vietnam, Marshall Islands, etc.) but unsure if credible source	English
