# Supplementary material for: Measuring the global burden of chikungunya and Zika viruses: A systematic review
Source: PLoS Negl Trop Dis. 2021 Mar 4;15(3):e0009055. doi: 10.1371/journal.pntd.0009055 (PMC7932082; doi:10.1371/journal.pntd.0009055)
Supplement: S3 Table — CHIKV, chikungunya virus; DALY, disability-adjusted life year. (XLSX) [file pntd.0009055.s004.xlsx]

## Sheet: CHIKV Ranges
				Estimated DALYS without age-weighting or discounting for Year 2015
Virus (Region)	Annual Fatal Cases	Median age at death	YLL DALYs (b)	Non-fatal acute cases	Median Age at onset	Duration (in yrs)	Disability weight	YLD per acute case	Acute YLD	Chronic Disease cases	Median Age at onset	Duration (in yrs)	Disability weight	YLD per chronic case	Chronic YLDs	Total DALYs
CHIKV (World)	6-4,605	40	312-307,892	51,824-328,904	40	0.02-0.04	0.051-0.133	0.001-0.005	5-1,627	3,628-295,027	40	1 - 52	0.117-0.581	0.117-30.2	424-8,909,812	794-9,058,541
CHIKV (AMRO)	6-4,124	40	312-275,704	48,929-294,503	40	0.02-0.04	0.051-0.133	0.001-0.005	5-1,457	3,425-264,169	40	1 - 52	0.117-0.581	0.117-30.2	401-7,977,910	767-8,111,092
CHIKV (AFRO)	0-38	40	0-2,548	90-2,745	40	0.02-0.04	0.051-0.133	0.001-0.005	0-14	6-2,464	40	1 - 52	0.117-0.581	0.117-30.2	1-74,360	1-75,637
CHIKV (EMRO)	0-27	40	0-1,820	1,920-1,955	40	0.02-0.04	0.051-0.133	0.001-0.005	0-10	134-1,754	40	1 - 52	0.117-0.581	0.117-30.2	16-52,960	18-53,833
CHIKV (EURO)	0-1	40	0-52	26-31	40	0.02-0.04	0.051-0.133	0.001-0.005	0	2.-28	40	1 - 52	0.117-0.581	0.117-30.2	0-840	0-865
CHIKV (SEARO)	0-334	40	0-22,308	844-23,835	40	0.02-0.04	0.051-0.133	0.001-0.005	0-118	59-21,380	40	1 - 52	0.117-0.581	0.117-30.2	7-645,676	8-656,457
CHIKV (WPRO)	0-82	40	0-5,460	17-5,833	35	0.02-0.04	0.616	0.012-0.024	0-29	1-5,232	40	1 - 52	0.117-0.581	0.117-30.2	0-158,012	0-160,658
								NOTE: Total DALY min and max do not sum across the rows above because gains in one DALY category column are necessarily offset by reductions in other patient categories. See multi-way tables below for estimate calculations.
CHIKV
						Median age of deaths	40	Ideal LE	92	YLL if die	52
						low mortality	0.00012	(Colombia 2014)		Dw for acute	0.051-0.133	Mild or severe YF/DENV
						hi mortality	0.018	(Sudan 2019)		Dw for chronic	0.117-0.581	Mild to severe RA
						low chronic rate	0.07
						high chronic rate	0.897
WORLD
	Total cases per year	low mortality	YLL	survivors hi est.	acute only hi_hi est.	Acute YLDmin	Acute YLDmax	chronic hi_low est.	Chronic YLD min	Chronic YLD max	Total DALYs min	Total DALYs max
	52774	6	312	52768	49074.2	50.0557	261.075	3693.76	432.17	111552	794.226	112125
					acute only hi_ low est.			chronic hi_ hi est.
					5435.1	5.54381	28.9148	47332.9	5537.95	1.42945e+06	5855.49	1.42979e+06
		high mortality	YLL	survivors lo est.	acute only lo_hi est.			chronic lo_lo est.
		950	49400	51824	48196.3	49.1602	256.404	3627.68	424.439	109556	49873.6	159212
					acute only lo_lo est.			chronic lo_hi est.
					5337.87	5.44463	28.3975	46486.1	5438.88	1.40388e+06	54844.3	1.45331e+06
	Total cases per year	low mortality	YLL	survivors hi est.	acute only hi_hi est.			chronic hi_low est.
	328943	39	2028	328904	305881	311.998	1627.29	23023.3	2693.72	695303	5033.72	698958
					acute only hi_ low est.			chronic hi_ hi est.
					33877.1	34.5547	180.226	295027	34518.1	8.90981e+06	36580.7	8.91202e+06
		high mortality	YLL	survivors lo est.	acute only lo_hi est.			chronic lo_lo est.
		5921	307892	323022	300410	306.419	1598.18	22611.5	2645.55	682869	310844	992359
					acute only lo_lo est.			chronic lo_hi est.
					33271.3	33.9367	177.003	289751	33900.8	8.75047e+06	341827	9.05854e+06
AMRO
	Total cases per year	low mortality	YLL	survivors hi est.	acute only hi_hi est.	Acute YLDmin	Acute YLDmax	chronic hi_low est.	Chronic YLD min	Chronic YLD max	Total DALYs min	Total DALYs max
	49826	6	312	49820	46332.6	47.2593	246.489	3487.4	408.026	105319	767.285	105878
					acute only hi_ low est.			chronic hi_ hi est.
					5131.46	5.23409	27.2994	44688.5	5228.56	1.34959e+06	5545.79	1.34993e+06
		high mortality	YLL	survivors lo est.	acute only lo_hi est.			chronic lo_lo est.
		897	46644	48929	45504	46.414	242.081	3425.03	400.729	103436	47091.1	150322
					acute only lo_lo est.			chronic lo_hi est.
					5039.69	5.14048	26.8111	43889.3	5135.05	1.32546e+06	51784.2	1.37213e+06
	Total cases per year	low mortality	YLL	survivors hi est.	acute only hi_hi est.			chronic hi_low est.
	294538	35	1820	294503	273888	279.366	1457.08	20615.2	2411.98	622579	4511.35	625856
					acute only hi_ low est.			chronic hi_ hi est.
					30333.8	30.9405	161.376	264169	30907.8	7.97791e+06	32758.7	7.97989e+06
		high mortality	YLL	survivors lo est.	acute only lo_hi est.			chronic lo_lo est.
		5302	275704	289236	268989	274.369	1431.02	20246.5	2368.84	611445	278347	888580
					acute only lo_lo est.			chronic lo_hi est.
					29791.3	30.3871	158.49	259445	30355	7.83523e+06	306089	8.11109e+06
EURO
	Total cases per year	low mortality	YLL	survivors hi est.	acute only hi_hi est.	Acute YLDmin	Acute YLDmax	chronic hi_low est.	Chronic YLD min	Chronic YLD max	Total DALYs min	Total DALYs max
	26	0	0	26	24.18	0.0246636	0.128638	1.82	0.21294	54.964	0.237604	55.0926
					acute only hi_ low est.			chronic hi_ hi est.
					2.678	0.00273156	0.014247	23.322	2.72867	704.324	2.73141	704.339
		high mortality	YLL	survivors lo est.	acute only lo_hi est.			chronic lo_lo est.
		0	0	26	24.18	0.0246636	0.128638	1.82	0.21294	54.964	0.237604	55.0926
					acute only lo_lo est.			chronic lo_hi est.
					2.678	0.00273156	0.014247	23.322	2.72867	704.324	2.73141	704.339
	Total cases per year	low mortality	YLL	survivors hi est.	acute only hi_hi est.			chronic hi_low est.
	31	0	0	31	28.83	0.0294066	0.153376	2.17	0.25389	65.534	0.283297	65.6874
					acute only hi_ low est.			chronic hi_ hi est.
					3.193	0.00325686	0.0169868	27.807	3.25342	839.771	3.25668	839.788
		high mortality	YLL	survivors lo est.	acute only lo_hi est.			chronic lo_lo est.
		1	52	30	27.9	0.028458	0.148428	2.1	0.2457	63.42	52.2742	115.568
					acute only lo_lo est.			chronic lo_hi est.
					3.09	0.0031518	0.0164388	26.91	3.14847	812.682	55.1516	864.698
EMRO
	Total cases per year	low mortality	YLL	survivors hi est.	acute only hi_hi est.	Acute YLDmin	Acute YLDmax	chronic hi_low est.	Chronic YLD min	Chronic YLD max	Total DALYs min	Total DALYs max
	1955	0	0	1955	1818.15	1.85451	9.67256	136.85	16.0115	4132.87	17.866	4142.54
					acute only hi_ low est.			chronic hi_ hi est.
					201.365	0.205392	1.07126	1753.63	205.175	52959.8	205.381	52960.8
		high mortality	YLL	survivors lo est.	acute only lo_hi est.			chronic lo_lo est.
		35	1820	1920	1785.6	1.82131	9.49939	134.4	15.7248	4058.88	1837.55	5888.38
					acute only lo_lo est.			chronic lo_hi est.
					197.76	0.201715	1.05208	1722.24	201.502	52011.6	2021.7	53832.7
	Total cases per year	low mortality	YLL	survivors hi est.	acute only hi_hi est.			chronic hi_low est.
	1955	0	0	1955	1818.15	1.85451	9.67256	136.85	16.0115	4132.87	17.866	4142.54
					acute only hi_ low est.			chronic hi_ hi est.
					201.365	0.205392	1.07126	1753.63	205.175	52959.8	205.381	52960.8
		high mortality	YLL	survivors lo est.	acute only lo_hi est.			chronic lo_lo est.
		35	1820	1920	1785.6	1.82131	9.49939	134.4	15.7248	4058.88	1837.55	5888.38
					acute only lo_lo est.			chronic lo_hi est.
					197.76	0.201715	1.05208	1722.24	201.502	52011.6	2021.7	53832.7
AFRO
	Total cases per year	low mortality	YLL	survivors hi est.	acute only hi_hi est.	Acute YLDmin	Acute YLDmax	chronic hi_low est.	Chronic YLD min	Chronic YLD max	Total DALYs min	Total DALYs max
	92	0	0	92	85.56	0.0872712	0.455179	6.44	0.75348	194.488	0.840751	194.943
					acute only hi_ low est.			chronic hi_ hi est.
					9.476	0.00966552	0.0504123	82.524	9.65531	2492.22	9.66497	2492.28
		high mortality	YLL	survivors lo est.	acute only lo_hi est.			chronic lo_lo est.
		2	104	90	83.7	0.085374	0.445284	6.3	0.7371	190.26	104.822	294.705
					acute only lo_lo est.			chronic lo_hi est.
					9.27	0.0094554	0.0493164	80.73	9.44541	2438.05	113.455	2542.1
	Total cases per year	low mortality	YLL	survivors hi est.	acute only hi_hi est.			chronic hi_low est.
	2747	2	104	2745	2552.85	2.60391	13.5812	192.15	22.4816	5802.93	129.085	5920.51
					acute only hi_ low est.			chronic hi_ hi est.
					282.735	0.28839	1.50415	2462.26	288.085	74360.4	392.373	74465.9
		high mortality	YLL	survivors lo est.	acute only lo_hi est.			chronic lo_lo est.
		49	2548	2698	2509.14	2.55932	13.3486	188.86	22.0966	5703.57	2572.66	8264.92
					acute only lo_lo est.			chronic lo_hi est.
					277.894	0.283452	1.4784	2420.11	283.152	73087.2	2831.44	75636.7
SEARO
	Total cases per year	low mortality	YLL	survivors hi est.	acute only hi_hi est.	Acute YLDmin	Acute YLDmax	chronic hi_low est.	Chronic YLD min	Chronic YLD max	Total DALYs min	Total DALYs max
	859	0	0	859	798.87	0.814847	4.24999	60.13	7.03521	1815.93	7.85006	1820.18
					acute only hi_ low est.			chronic hi_ hi est.
					88.477	0.0902465	0.470698	770.523	90.1512	23269.8	90.2414	23270.3
		high mortality	YLL	survivors lo est.	acute only lo_hi est.			chronic lo_lo est.
		15	780	844	784.92	0.800618	4.17577	59.08	6.91236	1784.22	787.713	2568.39
					acute only lo_lo est.			chronic lo_hi est.
					86.932	0.0886706	0.462478	757.068	88.577	22863.5	868.666	23643.9
	Total cases per year	low mortality	YLL	survivors hi est.	acute only hi_hi est.			chronic hi_low est.
	23838	3	156	23835	22166.5	22.6099	117.926	1668.45	195.209	50387.2	373.819	50661.1
					acute only hi_ low est.			chronic hi_ hi est.
					2455	2.50411	13.0606	21380	2501.46	645676	2659.96	645845
		high mortality	YLL	survivors lo est.	acute only lo_hi est.			chronic lo_lo est.
		429	22308	23409	21770.4	22.2058	115.818	1638.63	191.72	49486.6	22521.9	71910.4
					acute only lo_lo est.			chronic lo_hi est.
					2411.13	2.45935	12.8272	20997.9	2456.75	634136	24767.2	656457
WPRO
	Total cases per year	low mortality	YLL	survivors hi est.	acute only hi_hi est.	Acute YLDmin	Acute YLDmax	chronic hi_low est.	Chronic YLD min	Chronic YLD max	Total DALYs min	Total DALYs max
	17	0	0	17	15.81	0.0161262	0.0841092	1.19	0.13923	35.938	0.155356	36.0221
					acute only hi_ low est.			chronic hi_ hi est.
					1.751	0.00178602	0.00931532	15.249	1.78413	460.52	1.78592	460.529
		high mortality	YLL	survivors lo est.	acute only lo_hi est.			chronic lo_lo est.
		0	0	17	15.81	0.0161262	0.0841092	1.19	0.13923	35.938	0.155356	36.0221
					acute only lo_lo est.			chronic lo_hi est.
					1.751	0.00178602	0.00931532	15.249	1.78413	460.52	1.78592	460.529
	Total cases per year	low mortality	YLL	survivors hi est.	acute only hi_hi est.			chronic hi_low est.
	5834	1	52	5833	5424.69	5.53318	28.8594	408.31	47.7723	12331	105.305	12411.8
					acute only hi_ low est.			chronic hi_ hi est.
					600.799	0.612815	3.19625	5232.2	612.168	158012	664.78	158068
		high mortality	YLL	survivors lo est.	acute only lo_hi est.			chronic lo_lo est.
		105	5460	5729	5327.97	5.43453	28.3448	401.03	46.9205	12111.1	5512.36	17599.5
					acute only lo_lo est.			chronic lo_hi est.
					590.087	0.601889	3.13926	5138.91	601.253	155195	6061.85	160658
