# Supplementary material for: Measuring the global burden of chikungunya and Zika viruses: A systematic review
Source: PLoS Negl Trop Dis. 2021 Mar 4;15(3):e0009055. doi: 10.1371/journal.pntd.0009055 (PMC7932082; doi:10.1371/journal.pntd.0009055)
Supplement: S4 Table — CHIKV, chikungunya virus; DALY, disability-adjusted life year. (XLSX) [file pntd.0009055.s005.xlsx]

## Sheet: CHIKV Discrete
				Estimated DALYS without age-weighting or discounting for Year 2015
Virus (Region)	Annual Fatal Cases	Median age at death	YLL DALYs (b)	Non-fatal acute cases	Median Age at onset	Duration (in yrs)	Disability weight	YLD per acute case	Acute YLD	Chronic Disease cases	Median Age at onset	Duration (in yrs)	Disability weight	YLD per chronic case	Chronic DALYs	Total DALYs
CHIKV (World)	230	60	7360	328713	40	0.04	0.092	0.0037	1216.24	139703	40	2	0.349	0.698	97512.7	106089
CHIKV (AMRO)	206	60	6592	294332	40	0.04	0.092	0.0037	1089.03	125091	40	2	0.349	0.698	87313.6	94994.6	***	***158,250 per year 14-19
CHIKV (AFRO)	2	60	64	2745	40	0.04	0.092	0.0037	10.1565	1166.62	40	2	0.349	0.698	814.304	888.461
CHIKV (EMRO)	1	60	32	1954	40	0.04	0.092	0.0037	7.2298	830.45	40	2	0.349	0.698	579.654	618.884
CHIKV (EURO)	0	60	0	31	40	0.04	0.092	0.0037	0.1147	13.175	40	2	0.349	0.698	9.19615	9.31085
CHIKV (SEARO)	17	60	544	23821	40	0.04	0.092	0.0037	88.1377	10123.9	40	2	0.349	0.698	7066.5	7698.64
CHIKV (WPRO)	4	60	128	5830	40	0.04	0.092	0.0037	21.571	2477.75	40	2	0.349	0.698	1729.47	1879.04
								NOTE: Total DALY min and max do not sum across the rows above because gains in one DALY category column are necessarily offset by reductions in other patient categories. See multi-way tables below for estimate calculations.
CHIKV
						Median age of deaths	40	Ideal LE	82	YLL if die	42
						low mortality	0.00012	(Colombia 2014)		Dw for acute	0.092	Mild or severe YF/DENV
						hi mortality	0.014	(Sudan 2019)		Dw for chronic	0.349	Mild to severe RA
						low chronic rate	0.07
