# Supplementary material for: Measuring the global burden of chikungunya and Zika viruses: A systematic review
Source: PLoS Negl Trop Dis. 2021 Mar 4;15(3):e0009055. doi: 10.1371/journal.pntd.0009055 (PMC7932082; doi:10.1371/journal.pntd.0009055)
Supplement: S5 Table — DALY, disability-adjusted life year; ZIKV, Zika virus. (XLSX) [file pntd.0009055.s006.xlsx]

## Sheet: ZIKV Ranges
				Estimated DALYS without age-weighting or discounting for Year 2015
Virus (Region)	Annual Fatal Cases	Median age at death	YLL DALYs (b)	Non-fatal acute cases	Median Age at onset	Duration (in yrs)	Disability weight	YLD per acute case	Acute YLD	GBS cases	Median Age at onset	Duration (in yrs)	Disability weight	YLD per GBS case	GBS mortality rate	YLL GBS	GBS DALYs	CZS Cases	CZS Fatal Cases	CZS YLL	CZS Chronic Cases	CZS Duration	CZS DW	YLD per CZS	YLD CZS	CZS DALY	Mother EPL DALY	Caretaker DALY	Total DALYs
ZIKV (World)	2.-3	72	40-60	22,341-99,347	40	0.02-0.04	0.051	0.001-0.002	26 - 203	4.-24	40.5	0.0833-51.5	0.296	0.0247-15.2	0.05-0.15	0-206	0-510	372 - 795	102-512	9,384-47,104	132-578	1.7-92	0.795	1.35-73.1	178-42,275	9,749-67,803	4.-61	118-17,364	10,061-80,407
ZIKV (AFRO)	0	-	0	758 - 766	40	0.02-0.04	0.051	0.001-0.002	1. -2	0	-		-	-	-	-	-	0 - 4	0 -3	0-276	0-3	1.7-92	0.795	1.35-73.1	0-219	0-349	0	0-90	1-403
ZIKV (AMRO)	2.-3	72	40-60	22,346 - 96,398	40	0.02-0.04	0.051	0.001-0.002	23 - 197	4. - 23	40.5	0.0833-51.5	0.296	0.0247-15.2	0.05-0.15	0-206	0-495	372 - 770	102 - 496	9,384-45,632	132-560	1.7-92	0.795	1.35-73.1	178-40,958	9,749-65,672	4.-59	118-16,823	10,058-77,884
ZIKV (EMRO)	0	-	0	0	40	0.02-0.04	0.051	0.001-0.002	0	0	-		-	-	-	-	-	0	0	0	0	1.7-92	-	1.35-73.1	-	0	0	0	0
ZIKV (EURO)	0	-	0	118	40	0.02-0.04	0.051	0.001-0.002	0	0	-		-	-	-	-	-	0-1	0-1	0-92	0-1	1.7-92	0.795	1.35-73.1	0-73	0-92	0	0-30	0-104
ZIKV (SEARO)	0	-	0	223	40	0.02-0.04	0.051	0.001-0.002	0	0	-		-	-	-	-	-	0-2	0-1	0-92	0-1	1.7-92	0.795	1.35-73.1	0-73	0-165	0	0-30	0-173
ZIKV (WPRO)	0	-	0	2,065 - 2,213	40	0.02-0.04	0.051	0.001-0.002	2. - 5	0 -1	40.5	0.0833-51.5	0.296	0.0247-15.2	0.05-0.15	0	0 - 15	0-18	0-12	0-1,104	0-13	1.7-92	0.795	1.35-73.1	0-951	0-1,543	0-1	0-391	2 - 1,812
								NOTE: Total DALY min and max do not sum across the rows above because gains in one DALY category column are necessarily offset by reductions in other patient categories. See multi-way tables below for estimate calculations.
ZIKV
						Median age of deaths	72	Ideal LE	92	YLL if die	20						mod dep DW	0.396
						low mortality				Dw for acute	0.051	Acute ZIKV infection		CZS low mortality	0.273		sev dep DW	0.658
						hi mortality	2.6e-05			Dw for chronic	0.296	Post-ZIKV GBS		CZS high mortality	0.644		mod anx DW	0.133
						low chronic rate	0.000164							CZS duration	1.7-82		severe anx DW	0.523
						high chronic rate	0.00024							CZS DW	0.795		PTSD DW	0.435
WORLD
	Total cases per year	low mortality	YLL	survivors hi est.	acute only hi_hi est.	Acute YLDmin	Acute YLDmax	GBS hi_low est.	GBS Fatal lo	GBS Fatal hi	GBS survivor hi	GBS YLL min	GBS YLL max	GBS YLD min	GBS YLD max	GBS DALY min	GBS DALY max	Total Adult DALYs min	Total Adult DALYs max
	25344	2	40	25342	25337.8	25.8446	51.6892	4.15609	0.207804	0.623413	4	0	52	0.0988	53.6967	0.0988	105.697	65.9434	197.386
					acute only hi_ low est.			GBS hi_ hi est.	GBS Fatal lo	GBS Fatal hi	GBS survivor hi
					25335.9	25.8426	51.6853	6.08208	0.304104	0.912312	5.77798	0	52	0.142716	78.5805	0.142716	130.58	65.9854	222.266
		high mortality	YLL	survivors lo est.	acute only lo_hi est.			GBS lo_lo est.	GBS Fatal lo	GBS Fatal hi	GBS survivor hi
		2	40	25342	25337.8	25.8446	51.6892	4.15609	0.207804	0.623413	4	0	52	0.0988	53.6967	0.0988	105.697	65.9434	197.386
					acute only lo_lo est.			GBS lo_hi est.	GBS Fatal lo	GBS Fatal hi	GBS survivor hi
					25335.9	25.8426	51.6853	6.08208	0.304104	0.912312	5.77798	0	52	0.142716	78.5805	0.142716	130.58	65.9854	222.266
	Total cases per year	low mortality	YLL	survivors hi est.	acute only hi_hi est.			GBS hi_low est.	GBS Fatal lo	GBS Fatal hi	GBS survivor hi
	99365	2	40	99363	99346.7	101.334	202.667	16.2955	0.814777	2.44433	15	52	103	0.4025	210.538	52.4025	313.538	193.736	556.206
					acute only hi_ low est.			GBS hi_ hi est.	GBS Fatal lo	GBS Fatal hi	GBS survivor hi
					99339.2	101.326	202.652	23.8471	1.19236	3.57707	23	52	206	0.5681	308.105	43	514.105	184.326	756.757
		high mortality	YLL	survivors lo est.	acute only lo_hi est.			GBS lo_lo est.	GBS Fatal lo	GBS Fatal hi	GBS survivor hi
		3	60	99362	99345.7	101.333	202.665	16.2954	0.814768	2.44431	15	52	103	0.402496	210.536	52.4025	313.536	213.735	576.201
					acute only lo_lo est.			GBS lo_hi est.	GBS Fatal lo	GBS Fatal hi	GBS survivor hi
					99338.2	101.325	202.65	23.8469	1.19234	3.57703	23	52	206	0.589018	304	43	510	204.325	772.65
	Total yearly CZS cases	low mortality	YLL	survivors hi est.	CZS YLD min	CZS YLD max	Total CZS DALYs min	Total CZS DALYs max		Total DALYs min all	Total DALYs max all
	372	102	9384	270	364.905	19747.8	9748.91	29131.8		10061	38030.5
		high mortality	YLL	survivors lo est.
		240	22080	132	178.398	9654.48	22258.4	31734.5		22452.2	36501.1
	Total yearly CZS cases	low mortality	YLL	survivors hi est.
	795	217	19964	578	781.167	42274.9	20745.2	62238.9		21085.1	80407.1
		high mortality	YLL	survivors lo est.
		512	47104	283	382.475	20698.6	47486.5	67802.6		48079.3	77137.8
	moms, CZS per year	moms, child survives lo	mod depression	mod anxiety	caretaker YLD min	caretaker YLD max	moms, preg loss	depression	anxiety	PTSD	mom PL YLD min	mom PL YLD max	Mom DALY min	Mom DALY max
	372	132	39.6	29.04	118.37	3965.38	240	40.8	81.6	103.2	9.49646	28.6038	127.866	3993.99
			severe depression	severe anxiety
			27.72	40.92
	moms, CZS per year	moms, child survives hi	mod depression	mod anxiety	caretaker YLD min	caretaker YLD max	moms, preg loss	depression	anxiety	PTSD	mom PL YLD min	mom PL YLD max	Mom DALY min	Mom DALY max
	372	270	81	59.4	242.12	8111.01	102	17.34	34.68	43.86	4.036	15.009	246.156	8126.02
			severe depression	severe anxiety
			56.7	83.7
	moms, CZS per year	moms, child survives lo	mod depression	mod anxiety	caretaker YLD min	caretaker YLD max	moms, preg loss	depression	anxiety	PTSD	mom PL YLD min	mom PL YLD max	Mom DALY min	Mom DALY max
	795	283	84.9	62.26	253.777	8501.54	512	87.04	174.08	220.16	20.2591	61.0214	274.037	8562.57
			severe depression	severe anxiety
			59.43	87.73
	moms, CZS per year	moms, child survives hi	mod depression	mod anxiety	caretaker YLD min	caretaker YLD max	moms, preg loss	depression	anxiety	PTSD	mom PL YLD min	mom PL YLD max	Mom DALY min	Mom DALY max
	795	578	173.4	127.16	518.316	17363.6	217	36.89	73.78	93.31	8.58638	31.931	526.902	17395.5
			severe depression	severe anxiety
			121.38	179.18
AFRO
	Total cases per year	low mortality	YLL	survivors hi est.	acute only hi_hi est.	Acute YLDmin	Acute YLDmax	GBS hi_low est.	GBS Fatal lo	GBS Fatal hi	GBS survivor hi	GBS YLL min	GBS YLL max	GBS YLD min	GBS YLD max	GBS DALY min	GBS DALY max	Total Adult DALYs min	Total Adult DALYs max
	758	0	0	758	757.876	0.773033	1.54607	0.124312	0.0062156	0.0186468	0	0	0	0	0	0	0	0.773033	1.54607
					acute only hi_ low est.			GBS hi_ hi est.	GBS Fatal lo	GBS Fatal hi	GBS survivor hi
					757.818	0.772974	1.54595	0.18192	0.009096	0.027288	0.172824	0	0	0.00426875	0	0.00426875	0	0.777243	1.54595
		high mortality	YLL	survivors lo est.	acute only lo_hi est.			GBS lo_lo est.	GBS Fatal lo	GBS Fatal hi	GBS survivor hi
		0	0	758	757.876	0.773033	1.54607	0.124312	0.0062156	0.0186468	0	0	0	0	0	0	0	0.773033	1.54607
					acute only lo_lo est.			GBS lo_hi est.	GBS Fatal lo	GBS Fatal hi	GBS survivor hi
					757.818	0.772974	1.54595	0.18192	0.009096	0.027288	0.172824	0	0	0.00426875	0	0.00426875	0	0.777243	1.54595
	Total cases per year	low mortality	YLL	survivors hi est.	acute only hi_hi est.			GBS hi_low est.	GBS Fatal lo	GBS Fatal hi	GBS survivor hi
	766	0	0	766	765.874	0.781192	1.56238	0.125624	0.0062812	0.0188436	0	0	0	0.00310291	0	0.00310291	0	0.784295	1.56238
					acute only hi_ low est.			GBS hi_ hi est.	GBS Fatal lo	GBS Fatal hi	GBS survivor hi
					765.816	0.781132	1.56226	0.18384	0.009192	0.027576	0	0	0	0	0	0	0	0.781132	1.56226
		high mortality	YLL	survivors lo est.	acute only lo_hi est.			GBS lo_lo est.	GBS Fatal lo	GBS Fatal hi	GBS survivor hi
		0	0	766	765.874	0.781192	1.56238	0.125624	0.0062812	0.0188436	0	0	0	0.00310291	0	0.00310291	0	0.784295	1.56238
					acute only lo_lo est.			GBS lo_hi est.	GBS Fatal lo	GBS Fatal hi	GBS survivor hi
					765.816	0.781132	1.56226	0.18384	0.009192	0.027576	0	0	0	0.00454085	0	0	0	0.781132	1.56226
	Total yearly CZS cases	low mortality	YLL	survivors hi est.	CZS YLD min	CZS YLD max	Total CZS DALYs min	Total CZS DALYs max		Total DALYs min all	Total DALYs max all
	0	0	0	0	0	0	0	0		0.773033	1.56226
		high mortality	YLL	survivors lo est.
		0	0	0	0	0	0	0		0.773033	1.56226
	Total yearly CZS cases	low mortality	YLL	survivors hi est.
	4	1	92	3	4.0545	219.42	96.0545	311.42		96.8275	403.252
		high mortality	YLL	survivors lo est.
		3	276	1	1.3515	73.14	277.351	349.14		279.14	381.101
	moms, CZS per year	moms, child survives lo	mod depression	mod anxiety	caretaker YLD min	caretaker YLD max	moms, preg loss	depression	anxiety	PTSD	mom PL YLD min	mom PL YLD max	Mom DALY min	Mom DALY max
	0	0	0	0	0	0	0	0	0	0	0	0	0	0
			severe depression	severe anxiety
			0	0
	moms, CZS per year	moms, child survives hi	mod depression	mod anxiety	caretaker YLD min	caretaker YLD max	moms, preg loss	depression	anxiety	PTSD	mom PL YLD min	mom PL YLD max	Mom DALY min	Mom DALY max
	0	0	0	0	0	0	0	0	0	0	0	0	0	0
			severe depression	severe anxiety
			0	0
	moms, CZS per year	moms, child survives lo	mod depression	mod anxiety	caretaker YLD min	caretaker YLD max	moms, preg loss	depression	anxiety	PTSD	mom PL YLD min	mom PL YLD max	Mom DALY min	Mom DALY max
	4	1	0.3	0.22	0.89674	30.0408	3	0.51	1.02	1.29	0.118706	0.357548	1.01545	30.3983
			severe depression	severe anxiety
			0.21	0.31
	moms, CZS per year	moms, child survives hi	mod depression	mod anxiety	caretaker YLD min	caretaker YLD max	moms, preg loss	depression	anxiety	PTSD	mom PL YLD min	mom PL YLD max	Mom DALY min	Mom DALY max
	4	3	0.9	0.66	2.69022	90.1224	1	0.17	0.34	0.43	0.0395686	0.147148	2.72979	90.2695
			severe depression	severe anxiety
			0.63	0.93
AMRO
	Total cases per year	low mortality	YLL	survivors hi est.	acute only hi_hi est.	Acute YLDmin	Acute YLDmax	GBS hi_low est.	GBS Fatal lo	GBS Fatal hi	GBS survivor hi	GBS YLL min	GBS YLL max	GBS YLD min	GBS YLD max	GBS DALY min	GBS DALY max	Total Adult DALYs min	Total Adult DALYs max
	22348	2	40	22346	22342.3	22.7892	45.5784	3.66474	0.183237	0.549712	4	0	51.5	0.0988	47.3485	0.0988	98.8485	62.888	184.427
					acute only hi_ low est.			GBS hi_ hi est.	GBS Fatal lo	GBS Fatal hi	GBS survivor hi
					22340.6	22.7874	45.5749	5.36304	0.268152	0.804456	5.09489	0	52	0.125844	69.2905	0.125844	121.29	62.9133	206.865
		high mortality	YLL	survivors lo est.	acute only lo_hi est.			GBS lo_lo est.	GBS Fatal lo	GBS Fatal hi	GBS survivor hi
		2	40	22346	22342.3	22.7892	118.861	3.66474	0.183237	0.549712	4	0	52	0.0988	47.3485	0.0988	99.3485	62.888	258.21
					acute only lo_lo est.			GBS lo_hi est.	GBS Fatal lo	GBS Fatal hi	GBS survivor hi
					22340.6	22.7874	118.852	5.36304	0.268152	0.804456	5.09489	0	52	0.125844	69.2905	0.125844	121.29	62.9133	280.143
	Total cases per year	low mortality	YLL	survivors hi est.	acute only hi_hi est.			GBS hi_low est.	GBS Fatal lo	GBS Fatal hi	GBS survivor hi
	96400	2	40	96398	96382.2	98.3098	196.62	15.8093	0.790464	2.37139	15	41.5	103	0.390489	204.256	41.8905	307.256	180.2	543.875
					acute only hi_ low est.			GBS hi_ hi est.	GBS Fatal lo	GBS Fatal hi	GBS survivor hi
					96374.9	98.3024	196.605	23.1355	1.15678	3.47033	23	41.5	155	0.5681	298.911	43	453.911	181.302	690.516
		high mortality	YLL	survivors lo est.	acute only lo_hi est.			GBS lo_lo est.	GBS Fatal lo	GBS Fatal hi	GBS survivor hi
		3	60	96397	96381.2	98.3088	196.618	15.8091	0.790455	2.37137	15	41.5	103	0.390485	204.254	41.8905	307.254	200.199	563.871
					acute only lo_lo est.			GBS lo_hi est.	GBS Fatal lo	GBS Fatal hi	GBS survivor hi
					96373.9	98.3013	196.603	23.1353	1.15676	4	23	41.5	206	0.571441	288.8	43	494.8	201.301	751.403
	Total yearly CZS cases	low mortality	YLL	survivors hi est.	CZS YLD min	CZS YLD max	Total CZS DALYs min	Total CZS DALYs max		Total DALYs min all	Total DALYs max all
	372	102	9384	270	364.905	19747.8	9748.91	29131.8		10057.9	38009.2
		high mortality	YLL	survivors lo est.
		240	22080	132	178.398	9654.48	22258.4	31734.5		22386.3	36479.9
	Total yearly CZS cases	low mortality	YLL	survivors hi est.
	770	210	19320	560	756.84	40958.4	20076.8	60278.4		20650.2	77883.5
		high mortality	YLL	survivors lo est.
		496	45632	274	370.311	20040.4	46002.3	65672.4		46330.5	74714.1
	moms, CZS per year	moms, child survives lo	mod depression	mod anxiety	caretaker YLD min	caretaker YLD max	moms, preg loss	depression	anxiety	PTSD	mom PL YLD min	mom PL YLD max	Mom DALY min	Mom DALY max
	372	132	39.6	29.04	118.37	3965.38	240	40.8	81.6	103.2	9.49646	28.6038	127.866	3993.99
			severe depression	severe anxiety
			27.72	40.92
	moms, CZS per year	moms, child survives lo	mod depression	mod anxiety	caretaker YLD min	caretaker YLD max	moms, preg loss	depression	anxiety	PTSD	mom PL YLD min	mom PL YLD max	Mom DALY min	Mom DALY max
	372	270	81	59.4	242.12	8111.01	102	17.34	34.68	43.86	4.036	15.009	246.156	8126.02
			severe depression	severe anxiety
			56.7	83.7
	moms, CZS per year	moms, child survives lo	mod depression	mod anxiety	caretaker YLD min	caretaker YLD max	moms, preg loss	depression	anxiety	PTSD	mom PL YLD min	mom PL YLD max	Mom DALY min	Mom DALY max
	770	274	82.2	60.28	245.707	8231.18	496	84.32	168.64	213.28	19.626	59.1145	265.333	8290.29
			severe depression	severe anxiety
			57.54	84.94
	moms, CZS per year	moms, child survives lo	mod depression	mod anxiety	caretaker YLD min	caretaker YLD max	moms, preg loss	depression	anxiety	PTSD	mom PL YLD min	mom PL YLD max	Mom DALY min	Mom DALY max
	770	560	168	123.2	502.174	16822.8	210	35.7	71.4	90.3	8.3094	30.901	510.484	16853.7
			severe depression	severe anxiety
			117.6	173.6
EMRO
															GBS YLD max	GBS DALY min	GBS DALY max	Total Adult DALYs min	Total Adult DALYs max
															0	0	0	0	40
															0	0	0	0	40
															0	0	0	0	40
															0	0	0	0	40
															0	0	0	0	40
															0	43	0	43	40
															0	0	0	0	60
															0	43	0	43	60
EURO
	Total cases per year	low mortality	YLL	survivors hi est.	acute only hi_hi est.	Acute YLDmin	Acute YLDmax	GBS hi_low est.	GBS Fatal lo	GBS Fatal hi	GBS survivor hi	GBS YLL min	GBS YLL max	GBS YLD min	GBS YLD max	GBS DALY min	GBS DALY max	Total Adult DALYs min	Total Adult DALYs max
	118	0	0	118	117.981	0.12034	0.240681	0.019352	0.0009676	0.0029028	0			0	0.202062	0	0.202062	0.12034	0.442742
					acute only hi_ low est.			GBS hi_ hi est.	GBS Fatal lo	GBS Fatal hi	GBS survivor hi
					117.972	0.120331	0.240662	0.02832	0.001416	0.004248	0.026904			0.000664529	0.2957	0.000664529	0.2957	0.120996	0.536363
		high mortality	YLL	survivors lo est.	acute only lo_hi est.			GBS lo_lo est.	GBS Fatal lo	GBS Fatal hi	GBS survivor hi
		0	0	118	117.981	0.12034	0.240681	0.019352	0.0009676	0.0029028	0			0	0.202062	0	0.202062	0.12034	0.442742
					acute only lo_lo est.			GBS lo_hi est.	GBS Fatal lo	GBS Fatal hi	GBS survivor hi
					117.972	0.120331	0.240662	0.02832	0.001416	0.004248	0.026904			0.000664529	0.2957	0.000664529	0.2957	0.120996	0.536363
	Total cases per year	low mortality	YLL	survivors hi est.	acute only hi_hi est.			GBS hi_low est.	GBS Fatal lo	GBS Fatal hi	GBS survivor hi
	118	0	0	118	117.981	0.12034	0.240681	0.019352	0.0009676	0.0029028	0			0.000477994	0.202062	0.000477994	0.202062	0.120818	0.442742
					acute only hi_ low est.			GBS hi_ hi est.	GBS Fatal lo	GBS Fatal hi	GBS survivor hi
					117.972	0.120331	0.240662	0.02832	0.001416	0.004248	0			0	0.2957	0	0.2957	0.120331	0.536363
		high mortality	YLL	survivors lo est.	acute only lo_hi est.			GBS lo_lo est.	GBS Fatal lo	GBS Fatal hi	GBS survivor hi
		0	0	118	117.981	0.12034	0.240681	0.019352	0.0009676	0.0029028	0			0.000477994	0.202062	0.000477994	0.202062	0.120818	0.442742
					acute only lo_lo est.			GBS lo_hi est.	GBS Fatal lo	GBS Fatal hi	GBS survivor hi
					117.972	0.120331	0.240662	0.02832	0.001416	0.004248	0			0.000699504	0.2957	0	0.2957	0.120331	0.536363
	Total yearly CZS cases	low mortality	YLL	survivors hi est.	CZS YLD min	CZS YLD max	Total CZS DALYs min	Total CZS DALYs max		Total DALYs min all	Total DALYs max all
	0	0	0	0	0	0	0	0		0.12	1
		high mortality	YLL	survivors lo est.
		0	0	0	0	0	0	0		0.12	1
	Total yearly CZS cases	low mortality	YLL	survivors hi est.
	1	0	0	1	1.3515	73.14	1.3515	73.14		2.36924	103.717
		high mortality	YLL	survivors lo est.
		1	92	0	0	0	92	92		92.1599	92.6555
	moms, CZS per year	moms, child survives lo	mod depression	mod anxiety	caretaker YLD min	caretaker YLD max	moms, preg loss	depression	anxiety	PTSD	mom PL YLD min	mom PL YLD max	Mom DALY min	Mom DALY max
	0	0	0	0	0	0	0	0	0	0	0	0	0	0
			severe depression	severe anxiety
			0	0
	moms, CZS per year	moms, child survives lo	mod depression	mod anxiety	caretaker YLD min	caretaker YLD max	moms, preg loss	depression	anxiety	PTSD	mom PL YLD min	mom PL YLD max	Mom DALY min	Mom DALY max
	0	0	0	0	0	0	0	0	0	0	0	0	0	0
			severe depression	severe anxiety
			0	0
	moms, CZS per year	moms, child survives lo	mod depression	mod anxiety	caretaker YLD min	caretaker YLD max	moms, preg loss	depression	anxiety	PTSD	mom PL YLD min	mom PL YLD max	Mom DALY min	Mom DALY max
	1	0	0	0	0	0	1	0.17	0.34	0.43	0.0395686	0.119183	0.0395686	0.119183
			severe depression	severe anxiety
			0	0
	moms, CZS per year	moms, child survives hi	mod depression	mod anxiety	caretaker YLD min	caretaker YLD max	moms, preg loss	depression	anxiety	PTSD	mom PL YLD min	mom PL YLD max	Mom DALY min	Mom DALY max
	1	1	0.3	0.22	0.89674	30.0408	0	0	0	0	0	0	0.89674	30.0408
			severe depression	severe anxiety
			0.21	0.31
SEARO
	Total cases per year	low mortality	YLL	survivors hi est.	acute only hi_hi est.	Acute YLDmin	Acute YLDmax	GBS hi_low est.	GBS Fatal lo	GBS Fatal hi	GBS survivor hi	GBS YLL min	GBS YLL max	GBS YLD min	GBS YLD max	GBS DALY min	GBS DALY max	Total Adult DALYs min	Total Adult DALYs max
	223	0	0	223	222.963	0.227423	0.454845	0.036572	0.0018286	0.0054858	0	0	0					0.227423	0.454845
					acute only hi_ low est.			GBS hi_ hi est.	GBS Fatal lo	GBS Fatal hi	GBS survivor hi
					222.946	0.227405	0.454811	0.05352	0.002676	0.008028	0.050844	0	0					0.227405	0.454811
		high mortality	YLL	survivors lo est.	acute only lo_hi est.			GBS lo_lo est.	GBS Fatal lo	GBS Fatal hi	GBS survivor hi
		0	0	223	222.963	0.227423	0.454845	0.036572	0.0018286	0.0054858	0	0	0					0.227423	0.454845
					acute only lo_lo est.			GBS lo_hi est.	GBS Fatal lo	GBS Fatal hi	GBS survivor hi
					222.946	0.227405	0.454811	0.05352	0.002676	0.008028	0.050844	0	0					0.227405	0.454811
	Total cases per year	low mortality	YLL	survivors hi est.	acute only hi_hi est.			GBS hi_low est.	GBS Fatal lo	GBS Fatal hi	GBS survivor hi
	223	0	0	223	222.963	0.227423	0.454845	0.036572	0.0018286	0.0054858	0	0	0					0.227423	0.454845
					acute only hi_ low est.			GBS hi_ hi est.	GBS Fatal lo	GBS Fatal hi	GBS survivor hi
					222.946	0.227405	0.454811	0.05352	0.002676	0.008028	0	0	0					0.227405	0.454811
		high mortality	YLL	survivors lo est.	acute only lo_hi est.			GBS lo_lo est.	GBS Fatal lo	GBS Fatal hi	GBS survivor hi
		0	0	223	222.963	0.227423	0.454845	0.036572	0.0018286	0.0054858	0	0	0					0.227423	0.454845
					acute only lo_lo est.			GBS lo_hi est.	GBS Fatal lo	GBS Fatal hi	GBS survivor hi
					222.946	0.227405	0.454811	0.05352	0.002676	0.008028	0	0	0					0.227405	0.454811
	Total yearly CZS cases	low mortality	YLL	survivors hi est.	CZS YLD min	CZS YLD max	Total CZS DALYs min	Total CZS DALYs max		Total DALYs min all	Total DALYs max all
	0	0	0	0	0	0	0	0		0	0
		high mortality	YLL	survivors lo est.
		0	0	0	0	0	0	0		0	0
	Total yearly CZS cases	low mortality	YLL	survivors hi est.
	2	1	92	1	1.3515	73.14	93.3515	165.14		84	173
		high mortality	YLL	survivors lo est.
		1	92	1	1.3515	73.14	93.3515	165.14		84	173
	moms, CZS per year	moms, child survives lo	mod depression	mod anxiety	caretaker YLD min	caretaker YLD max	moms, preg loss	depression	anxiety	PTSD	mom PL YLD min	mom PL YLD max	Mom DALY min	Mom DALY max
	0	0	0	0	0	0	0	0	0	0	0	0	0	0
			severe depression	severe anxiety
			0	0
	moms, CZS per year	moms, child survives lo	mod depression	mod anxiety	caretaker YLD min	caretaker YLD max	moms, preg loss	depression	anxiety	PTSD	mom PL YLD min	mom PL YLD max	Mom DALY min	Mom DALY max
	0	0	0	0	0	0	0	0	0	0	0	0	0	0
			severe depression	severe anxiety
			0	0
	moms, CZS per year	moms, child survives lo	mod depression	mod anxiety	caretaker YLD min	caretaker YLD max	moms, preg loss	depression	anxiety	PTSD	mom PL YLD min	mom PL YLD max	Mom DALY min	Mom DALY max
	2	1	0.3	0.22	0.89674	30.0408	1	0.17	0.34	0.43	0.0395686	0.119183	0.936309	30.16
			severe depression	severe anxiety
			0.21	0.31
	moms, CZS per year	moms, child survives lo	mod depression	mod anxiety	caretaker YLD min	caretaker YLD max	moms, preg loss	depression	anxiety	PTSD	mom PL YLD min	mom PL YLD max	Mom DALY min	Mom DALY max
	2	1	0.3	0.22	0.89674	30.0408	1	0.17	0.34	0.43	0.0395686	0.147148	0.936309	30.1879
			severe depression	severe anxiety
			0.21	0.31
WPRO
	Total cases per year	low mortality	YLL	survivors hi est.	acute only hi_hi est.	Acute YLDmin	Acute YLDmax	GBS hi_low est.	GBS Fatal lo	GBS Fatal hi	GBS survivor hi	GBS YLL min	GBS YLL max	GBS YLD min	GBS YLD max	GBS DALY min	GBS DALY max	Total Adult DALYs min	Total Adult DALYs max
	2065	0	0	2065	2064.66	2.10595	4.21191	0.33866	0.016933	0.050799	0	0	0	0	0	0	0	2.10595	4.21191
					acute only hi_ low est.			GBS hi_ hi est.	GBS Fatal lo	GBS Fatal hi	GBS survivor hi
					2064.5	2.10579	4.21159	0.4956	0.02478	0.07434	0.47082	0	0	0.0116293	0	0.0116293	0	2.11742	4.21159
		high mortality	YLL	survivors lo est.	acute only lo_hi est.			GBS lo_lo est.	GBS Fatal lo	GBS Fatal hi	GBS survivor hi
		0	0	2065	2064.66	2.10595	4.21191	0.33866	0.016933	0.050799	0	0	0	0	0	0	0	2.10595	4.21191
					acute only lo_lo est.			GBS lo_hi est.	GBS Fatal lo	GBS Fatal hi	GBS survivor hi
					2064.5	2.10579	4.21159	0.4956	0.02478	0.07434	0.47082	0	0	0.0116293	0	0.0116293	0	2.11742	4.21159
	Total cases per year	low mortality	YLL	survivors hi est.	acute only hi_hi est.			GBS hi_low est.	GBS Fatal lo	GBS Fatal hi	GBS survivor hi
	2213	0	0	2213	2212.64	2.25689	4.51378	0.362932	0.0181466	0.0544398	0	0	0	0.00896442	0	0.00896442	0	2.26585	4.51378
					acute only hi_ low est.			GBS hi_ hi est.	GBS Fatal lo	GBS Fatal hi	GBS survivor hi
					2212.47	2.25672	4.51344	0.53112	0.026556	0.079668	1	0	0	0.0131187	6.86207	0	6.86207	2.25672	11.3755
		high mortality	YLL	survivors lo est.	acute only lo_hi est.			GBS lo_lo est.	GBS Fatal lo	GBS Fatal hi	GBS survivor hi
		0	0	2213	2212.64	2.25689	4.51378	0.362932	0.0181466	0.0544398	0	0	0	0.00896442	0	0.00896442	0	2.26585	4.51378
					acute only lo_lo est.			GBS lo_hi est.	GBS Fatal lo	GBS Fatal hi	GBS survivor hi
					2212.47	2.25672	4.51344	1	0.05	0	1	0	0	0.0247	15.2	0	15.2	2.25672	19.7134
	Total yearly CZS cases	low mortality	YLL	survivors hi est.	CZS YLD min	CZS YLD max	Total CZS DALYs min	Total CZS DALYs max		Total DALYs min all	Total DALYs max all
	0	0	0	0	0	0	0	0		2	10
		high mortality	YLL	survivors lo est.
		0	0	0	0	0	0	0		2	10
	Total yearly CZS cases	low mortality	YLL	survivors hi est.
	18	5	460	13	17.5695	950.82	477.57	1410.82		491.425	1812.09
		high mortality	YLL	survivors lo est.
		12	1104	6	8.109	438.84	1112.11	1542.84		1119.96	1734.51
	moms, CZS per year	moms, child survives lo	mod depression	mod anxiety	caretaker YLD min	caretaker YLD max	moms, preg loss	depression	anxiety	PTSD	mom PL YLD min	mom PL YLD max	Mom DALY min	Mom DALY max
	0	0	0	0	0	0	0	0	0	0	0	0	0	0
			severe depression	severe anxiety
			0	0
	moms, CZS per year	moms, child survives lo	mod depression	mod anxiety	caretaker YLD min	caretaker YLD max	moms, preg loss	depression	anxiety	PTSD	mom PL YLD min	mom PL YLD max	Mom DALY min	Mom DALY max
	0	0	0	0	0	0		0	0	0	0	0	0	0
			severe depression	severe anxiety
			0	0
	moms, CZS per year	moms, child survives lo	mod depression	mod anxiety	caretaker YLD min	caretaker YLD max	moms, preg loss	depression	anxiety	PTSD	mom PL YLD min	mom PL YLD max	Mom DALY min	Mom DALY max
	18	6	1.8	1.32	5.38044	180.245	12	2.04	4.08	5.16	0.474823	1.43019	5.85526	181.675
			severe depression	severe anxiety
			1.26	1.86
	moms, CZS per year	moms, child survives hi	mod depression	mod anxiety	caretaker YLD min	caretaker YLD max	moms, preg loss	depression	anxiety	PTSD	mom PL YLD min	mom PL YLD max	Mom DALY min	Mom DALY max
	18	13	3.9	2.86	11.6576	390.53	5	0.85	1.7	2.15	0.197843	0.735738	11.8555	391.266
			severe depression	severe anxiety
			2.73	4.03
