# Supplementary material for: Measuring the global burden of chikungunya and Zika viruses: A systematic review
Source: PLoS Negl Trop Dis. 2021 Mar 4;15(3):e0009055. doi: 10.1371/journal.pntd.0009055 (PMC7932082; doi:10.1371/journal.pntd.0009055)
Supplement: S6 Table — DALY, disability-adjusted life year; ZIKV, Zika virus. (XLSX) [file pntd.0009055.s007.xlsx]

## Sheet: ZIKV Discrete
				Estimated DALYS without age-weighting or discounting for Year 2015
Virus (Region)	Annual Fatal Cases	Median age at death	YLL DALYs (b)	Non-fatal acute cases	Median Age at onset	Duration (in yrs)	Disability weight	YLD per acute case	Acute DALYs	GBS cases	Median Age at onset	Duration (in yrs)	Disability weight	YLD per GBS case	GBS mortality rate	YLL GBS	GBS DALYs	CZS Cases	CZS Fatal Cases	CZS YLL	CZS Chronic Cases	CZS Duration	CZS DW	YLD per CZS	YLD CZS	CZS DALY	Mother EPL DALY	Caretaker DALY	Total DALYs
ZIKV (World)	2	72	40	99718	40	0.02	0.051	0.001	100	20	40.5	1	0.296	0.296	0.1	103	108	459	137	12604	322	92	0.795	73.1	23538.2	36142.2	16	7724	44130.2
ZIKV (AMRO)	2	72	40	96398	40	0.02	0.051	0.001	96	19	40.5	1	0.296	0.296	0.1	103	108	444	133	12236	311	92	0.795	73.1	22734.1	34970.1	16	7460	42690.1	***	***85,380 per yr since emerged in 15
ZIKV (AFRO)	0			766	40	0.02	0.051	0.001	1	0								3	1	92	2	92	0.795	73.1	146.2	238.2	0	48	287.2
ZIKV (EMRO)	0
ZIKV (EURO)	0			118	40	0.02	0.051	0.001	0	0								1	0	0	1	92	0.795	73.1	73.1	73.1	0	24	97.1
ZIKV (SEARO)	0			223	40	0.02	0.051	0.001	0	0								1	0	0	1	92	0.795	73.1	73.1	73.1	0	24	97.1
ZIKV (WPRO)	0			2213	40	0.02	0.051	0.001	2	1	40.5	1	0.296	0.296	0.1			10	3	276	7	92	0.795	73.1	511.7	787.7	0	168	957.7
								NOTE: Total DALY min and max do not sum across the rows above because gains in one DALY category column are necessarily offset by reductions in other patient categories. See multi-way tables below for estimate calculations.
ZIKV
						Median age of deaths	72	Ideal LE	92	YLL if die	20						mod dep DW	0.396
						low mortality				Dw for acute	0.051	Acute ZIKV infection		CZS mortality	0.299		sev dep DW	0.658
						hi mortality	2.6e-05			Dw for chronic	0.296	Post-ZIKV GBS					mod anx DW	0.133
						GBS rate	0.0002							CZS duration	92		severe anx DW	0.523
														CZS DW	0.795		PTSD DW	0.435
